# Supplementary material for: Predictors of Mortality in Patients with Advanced Cancer—A Systematic Review and Meta-Analysis
Source: Cancers (Basel). 2022 Jan 11;14(2):328. doi: 10.3390/cancers14020328 (PMC8774229; doi:10.3390/cancers14020328)
Supplement: Supplementary file 1 [file cancers-14-00328-s001.zip]

Archive with 1 entries (1 files):
- cancers-1512331-supplementary.pdf
